# Supplementary material for: ﻿Discovery of a new hydrothermal copepod from the Indian Ocean and proposal of Parabathyesola gen. nov. (Harpacticoida, Laophontidae, Esolinae)
Source: Zookeys. 2025 Dec 3;1262:1–20. doi: 10.3897/zookeys.1262.169224 (PMC12696478; doi:10.3897/zookeys.1262.169224)
Supplement: XML Treatment for Parabathyesola [file zookeys.1262.169224-treatment1.xml]

<!DOCTYPE tp:taxon-treatment
  PUBLIC "-//TaxonX//DTD Taxonomic Treatment Publishing DTD v0 20100105//EN" "tax-treatment-NSO.dtd">
<tp:taxon-treatment xmlns:tp="http://www.plazi.org/taxpub"><tp:treatment-meta><kwd-group><label>Taxon classification</label><kwd>
                <named-content content-type="kingdom">Animalia</named-content>
              </kwd></kwd-group><mixed-citation publication-type="journal"><person-group><name><surname>Kim</surname><given-names>Jong Guk</given-names></name><name><surname>Kim</surname><given-names>Il-Hoi</given-names></name><name><surname>Lee</surname><given-names>Jimin</given-names></name></person-group><article-title>﻿Discovery of a new hydrothermal copepod from the Indian Ocean and proposal of <italic><tp:taxon-name><tp:taxon-name-part taxon-name-part-type="genus" reg="Parabathyesola">Parabathyesola</tp:taxon-name-part></tp:taxon-name></italic> gen. nov. (<tp:taxon-name><tp:taxon-name-part taxon-name-part-type="order">Harpacticoida</tp:taxon-name-part></tp:taxon-name>, <tp:taxon-name><tp:taxon-name-part taxon-name-part-type="family">Laophontidae</tp:taxon-name-part></tp:taxon-name>, <tp:taxon-name><tp:taxon-name-part taxon-name-part-type="subfamily">Esolinae</tp:taxon-name-part></tp:taxon-name>)</article-title><source>Zookeys</source><day>03</day><month>12</month><year>2025</year><volume>1262</volume><fpage>1</fpage><lpage>20</lpage><pub-id pub-id-type="doi">10.3897/zookeys.1262.169224</pub-id></mixed-citation></tp:treatment-meta><tp:nomenclature><label>﻿Genus</label><tp:taxon-name><object-id xmlns:xlink="http://www.w3.org/1999/xlink" content-type="arpha" xlink:type="simple">CA3DA465-CF92-5E09-A8C7-66360E9A554D</object-id>
              <tp:taxon-name-part taxon-name-part-type="genus" reg="Parabathyesola">Parabathyesola</tp:taxon-name-part>
              <object-id xmlns:xlink="http://www.w3.org/1999/xlink" content-type="zoobank" xlink:type="simple">https://zoobank.org/639EA965-C9DC-433F-816B-F35EEF78E304</object-id>
            </tp:taxon-name><tp:taxon-status xmlns:xlink="http://www.w3.org/1999/xlink" xlink:type="simple">gen. nov.</tp:taxon-status></tp:nomenclature><tp:treatment-sec sec-type="etymology" id="SECID0ELGAE"><title>Etymology.</title><p>The generic name alludes to the close relationship of the new genus with the genus <italic><tp:taxon-name><tp:taxon-name-part taxon-name-part-type="genus" reg="Bathyesola">Bathyesola</tp:taxon-name-part></tp:taxon-name></italic>. Gender: feminine.</p></tp:treatment-sec><tp:treatment-sec sec-type="diagnosis" id="SECID0EYGAE"><title>Diagnosis.</title><p><tp:taxon-name><tp:taxon-name-part taxon-name-part-type="subfamily">Esolinae</tp:taxon-name-part></tp:taxon-name>. Body subcylindrical, slightly depressed, with inconspicuous demarcation between prosome and urosome, usually flexible dorsally; integument on all body somites reticulated except for caudal rami. Rostrum prominent, defined at base, with one pair of dorsal sensilla. Cephalothoracic shield bell-shaped. Free pedigerous somites gradually tapering posteriorly. P5-bearing somite with remarkably boarder posterior half. Genital double-somite completely fused ventrally, with bilateral constriction and dorsal transverse suture. Genital double-somite and first free abdominal somite with posteriorly extended pleurotergites. Caudal rami distinctly separated from each other, elongate, with seven setae; set of setae I and II located at distal one-fourth of lateral margin; setae IV and V with fracture planes.</p><p>Antennule six-segmented, elongate, with aesthetasc on fourth and sixth segments in female; first segment with one small spinous outer projection; seven-segmented, subchirocerate in male, with geniculation between fifth and sixth segments, aesthetasc on fifth and seventh segments. Antenna with allobasis bearing one abexopodal seta; exopod one-segmented, with four setae. Mandible with well-developed coxa; gnathobase with several teeth and one serrate seta; palp two-segmented; basis with two distal setae; exopod represented by one seta; endopod with one lateral and two distal setae. Maxillule with well-developed arthrite, with one anterior seta; endopod one-segmented, with two distal setae. Maxilla with robust syncoxa bearing three endites; allobasis drawn out into stout claw; endopod very small with three setae. Maxilliped subchelate; syncoxa with two setae; claw-like endopod accompanying one small seta and one denticle.</p><p><abbrev xmlns:xlink="http://www.w3.org/1999/xlink" xlink:title="first leg" id="ABBRID0EGHAE" xlink:type="simple">P1</abbrev>–P4 with wide and narrow intercoxal sclerites. <abbrev xmlns:xlink="http://www.w3.org/1999/xlink" xlink:title="first leg" id="ABBRID0EKHAE" xlink:type="simple">P1</abbrev> with elongate protopods; exopod three-segmented, extending midlength of ENP1; EXP1 and EXP2 with outer spine; EXP3 with two outer spines and two geniculate distal setae; endopod prehensile, two-segmented; ENP1 elongate, unarmed; ENP2 small, with one claw and one delicate seta. P2–P4 with rectangular coxae, with long outer setae; exopods longer than endopods, three-segmented; endopods two-segmented; P3 endopod in male three-segmented, with separate and recurved outer spine instead of spinous apophysis. Armature formulae:</p><p>
              <table-wrap id="T1" position="float" orientation="portrait"><table id="TID0EIFBG" rules="all"><tbody><tr><th rowspan="1" colspan="1"/><th rowspan="1" colspan="1">Exopod</th><th rowspan="1" colspan="1">Endopod</th></tr><tr><td rowspan="1" colspan="1">P2</td><td rowspan="1" colspan="1">0.1.123</td><td rowspan="1" colspan="1">1.221</td></tr><tr><td rowspan="1" colspan="1">P3</td><td rowspan="1" colspan="1">0.1.123</td><td rowspan="1" colspan="1">1.321 [1.1.220 in male]</td></tr><tr><td rowspan="1" colspan="1">P4</td><td rowspan="1" colspan="1">0.1.123</td><td rowspan="1" colspan="1">1.221</td></tr></tbody></table></table-wrap>
            </p><p>P5 two-segmented; baseoendopod elongate, with outer setophore bearing seta; left and right <abbrev xmlns:xlink="http://www.w3.org/1999/xlink" xlink:title="baseoendopod" id="ABBRID0EQHAE" xlink:type="simple">BENP</abbrev> fused to sclerite in male; endopodal lobe well-developed, with five setae in female, undeveloped and unarmed in male; exopod elongate, with six setae in female and five setae in male; proximal two outer setae on exopod of female displaced in same insertion position.</p><p><abbrev xmlns:xlink="http://www.w3.org/1999/xlink" xlink:title="sixth leg" id="ABBRID0EWHAE" xlink:type="simple">P6</abbrev> represented by two small setae on both sides of genital operculum in female; asymmetrical in male, with one long seta on each side.</p></tp:treatment-sec></tp:taxon-treatment>
